# Supplementary material for: Neuronal Pnn Deficiency Increases Oxidative Stress and Exacerbates Cerebral Ischemia/Reperfusion Injury in Mice
Source: Antioxidants (Basel). 2022 Feb 26;11(3):466. doi: 10.3390/antiox11030466 (PMC8944488; doi:10.3390/antiox11030466)
Supplement: Supplementary file 1 [file antioxidants-11-00466-s001.zip]

Archive with 1 entries (1 files):
- antioxidants-1572392-supplementary.pdf
